# Supplementary material for: Rifampicin Enhanced Carbapenem Activity with Improved Antibacterial Effects and Eradicates Established Acinetobacter baumannii Biofilms
Source: Pharmaceuticals (Basel). 2023 Mar 23;16(4):477. doi: 10.3390/ph16040477 (PMC10141143; doi:10.3390/ph16040477)
Supplement: Supplementary file 1 [file pharmaceuticals-16-00477-s001.zip]

Archive with 1 entries (1 files):
- pharmaceuticals-2270712-supplementary.pdf
